# Supplementary material for: Emergence Angle, Marginal Bone Loss, and Radiographic Corticalization Around MIS Implants: A 5-Year Retrospective Study of Single, Splinted, and Bridge Restorations
Source: J Clin Med. 2026 May 14;15(10):3764. doi: 10.3390/jcm15103764 (PMC13207012; doi:10.3390/jcm15103764)
Supplement: Supplementary file 1 [file jcm-15-03764-s001.zip]

Archive with 1 entries (1 files):
- jcm-4258593-supplementary.pdf
